# Supplementary material for: Fueling ab initio folding with marine metagenomics enables structure and function predictions of new protein families
Source: Genome Biol. 2019 Nov 1;20:229. doi: 10.1186/s13059-019-1823-z (PMC6825341; doi:10.1186/s13059-019-1823-z)
Supplement: Supplementary file 2 — Additional file 2: Table S2. Detailed information of Gene distribution for Tara oceans dataset. Table S3. Nf scores calculated based on the UniRef and Tara oceans datasets. Table S5. Frequency of 235 genera appeared in the 27 Pfam families. Table S7. Pfam functional annotation for 797 families selected by the combined Tara and MetaClust dataset. [file 13059_2019_1823_MOESM2_ESM.xlsx]

## Sheet: Table S2
Table S2: Detailed information of Gene distribution for Tara oceans dataset. The gene distribution includes all the genes predicted from Tara oceans dataset and aligned genes to Pfam familes without known structure.
Sample ID	Predicted genes	Aligned genes	Unaligned genes
ERR164407	1078	225	853
ERR164408	622	137	485
ERR164409	286095	67452	218643
ERR315858	298833	66315	232518
ERR315859	294494	64916	229578
ERR315860	294771	59918	234853
ERR315861	621581	136976	484605
ERR315862	431459	97597	333862
ERR315863	561011	114113	446898
ERR318618	9577	2108	7469
ERR318619	562317	135905	426412
ERR318620	9778	2147	7631
ERR318621	876559	187635	688924
ERR598942	274784	63939	210845
ERR598943	847004	178761	668243
ERR598944	152833	37716	115117
ERR598945	596755	147097	449658
ERR598946	650922	154757	496165
ERR598947	1254624	298062	956562
ERR598948	214625	52288	162337
ERR598949	205476	47126	158350
ERR598950	216071	50913	165158
ERR598951	122207	28416	93791
ERR598952	311518	63053	248465
ERR598953	986039	206889	779150
ERR598954	880053	183652	696401
ERR598955	379649	90872	288777
ERR598956	1062707	249024	813683
ERR598957	1167337	242934	924403
ERR598958	239073	58495	180578
ERR598959	745814	184449	561365
ERR598960	1256262	302004	954258
ERR598961	190763	43929	146834
ERR598962	970230	214249	755981
ERR598963	821301	203282	618019
ERR598964	259752	57511	202241
ERR598966	728314	153351	574963
ERR598967	1009313	252001	757312
ERR598968	152446	34966	117480
ERR598969	192180	40734	151446
ERR598970	593660	135274	458386
ERR598971	194406	46831	147575
ERR598972	232105	56959	175146
ERR598973	218846	53179	165667
ERR598974	254069	60606	193463
ERR598975	1105092	269825	835267
ERR598976	258640	53520	205120
ERR598977	852813	179183	673630
ERR598978	172100	36099	136001
ERR598979	872552	217888	654664
ERR598980	189203	40861	148342
ERR598981	240484	59416	181068
ERR598982	963428	222483	740945
ERR598983	830510	183550	646960
ERR598984	710961	176629	534332
ERR598985	1138152	232728	905424
ERR598986	293940	66394	227546
ERR598987	360645	84622	276023
ERR598988	868351	200191	668160
ERR598989	211745	51005	160740
ERR598990	407961	99961	308000
ERR598991	769917	189724	580193
ERR598992	1052018	248708	803310
ERR598993	331308	67627	263681
ERR598994	1353471	275349	1078122
ERR598995	1159967	266511	893456
ERR598996	153193	37728	115465
ERR598997	369220	82086	287134
ERR598998	280884	65891	214993
ERR598999	842339	202994	639345
ERR599000	1040583	225149	815434
ERR599001	964105	209680	754425
ERR599002	162098	38443	123655
ERR599003	267701	55494	212207
ERR599004	442662	103210	339452
ERR599005	575811	125228	450583
ERR599006	937540	198120	739420
ERR599007	698604	149120	549484
ERR599008	374356	80654	293702
ERR599009	56901	11627	45274
ERR599010	166314	37347	128967
ERR599011	692787	144792	547995
ERR599012	182769	38149	144620
ERR599013	1101447	242695	858752
ERR599014	259989	57186	202803
ERR599015	198330	47844	150486
ERR599016	241202	58220	182982
ERR599017	90673	21095	69578
ERR599018	155049	37869	117180
ERR599019	885821	183428	702393
ERR599020	195049	48698	146351
ERR599021	112787	22881	89906
ERR599022	463937	107382	356555
ERR599023	815353	190921	624432
ERR599024	186292	45966	140326
ERR599025	853581	194930	658651
ERR599026	214181	46838	167343
ERR599027	744629	179479	565150
ERR599028	935108	203952	731156
ERR599029	182248	37602	144646
ERR599030	868251	180610	687641
ERR599031	280736	64253	216483
ERR599032	140824	33289	107535
ERR599033	282786	59010	223776
ERR599034	278959	61897	217062
ERR599035	466164	103251	362913
ERR599036	701052	152246	548806
ERR599037	106470	22445	84025
ERR599038	230127	54284	175843
ERR599040	202773	41795	160978
ERR599041	922078	210466	711612
ERR599042	459333	96226	363107
ERR599043	162445	36029	126416
ERR599044	104591	25609	78982
ERR599045	693123	141522	551601
ERR599046	213037	43289	169748
ERR599047	424592	85170	339422
ERR599048	1137652	283980	853672
ERR599049	272382	62819	209563
ERR599050	1434599	312051	1122548
ERR599051	1017012	229012	788000
ERR599052	642495	147193	495302
ERR599053	108211	25115	83096
ERR599054	166741	34881	131860
ERR599055	640550	156218	484332
ERR599056	654488	153661	500827
ERR599057	672359	136836	535523
ERR599058	272603	55763	216840
ERR599059	232341	47688	184653
ERR599060	902212	188842	713370
ERR599061	180441	38247	142194
ERR599062	761474	189770	571704
ERR599063	555182	135061	420121
ERR599064	281944	63079	218865
ERR599065	187674	38948	148726
ERR599066	215935	45220	170715
ERR599067	285220	66119	219101
ERR599068	297523	61090	236433
ERR599069	833100	178134	654966
ERR599070	850525	200604	649921
ERR599071	247404	49895	197509
ERR599072	805104	166699	638405
ERR599073	672231	154716	517515
ERR599074	261958	58205	203753
ERR599075	986790	223843	762947
ERR599076	945829	201421	744408
ERR599077	494274	119655	374619
ERR599078	277552	59449	218103
ERR599079	1006467	250551	755916
ERR599080	761124	154679	606445
ERR599081	286382	61134	225248
ERR599082	361569	82161	279408
ERR599083	153692	32606	121086
ERR599084	765890	172775	593115
ERR599085	995149	233210	761939
ERR599086	186717	40324	146393
ERR599087	359556	80011	279545
ERR599088	441242	107350	333892
ERR599089	284462	65535	218927
ERR599090	967958	239404	728554
ERR599091	408300	100740	307560
ERR599092	969472	221198	748274
ERR599093	1023181	255609	767572
ERR599094	273405	55675	217730
ERR599095	844698	209312	635386
ERR599096	169165	38917	130248
ERR599097	299084	69755	229329
ERR599098	905475	198156	707319
ERR599100	772487	180795	591692
ERR599101	459183	102820	356363
ERR599102	170348	42030	128318
ERR599103	189436	43131	146305
ERR599104	155685	33443	122242
ERR599105	780037	170568	609469
ERR599106	234594	53520	181074
ERR599107	251356	51190	200166
ERR599108	178664	39674	138990
ERR599109	461871	106016	355855
ERR599110	1141263	272303	868960
ERR599111	774710	157475	617235
ERR599112	170433	40916	129517
ERR599113	286490	59458	227032
ERR599114	794468	170009	624459
ERR599115	574896	124775	450121
ERR599116	367761	89325	278436
ERR599117	778855	166847	612008
ERR599118	291137	64101	227036
ERR599119	237551	53243	184308
ERR599120	543700	128270	415430
ERR599121	672834	160866	511968
ERR599122	1009332	247172	762160
ERR599123	116064	28889	87175
ERR599124	226115	52592	173523
ERR599125	355734	80693	275041
ERR599126	262172	65382	196790
ERR599127	206431	43974	162457
ERR599128	168977	36605	132372
ERR599129	746944	177111	569833
ERR599130	145681	34973	110708
ERR599131	396872	81283	315589
ERR599132	677234	147176	530058
ERR599133	244690	58235	186455
ERR599134	111869	27339	84530
ERR599135	917065	228662	688403
ERR599136	274629	58002	216627
ERR599137	751073	154981	596092
ERR599138	809156	180070	629086
ERR599139	143625	35132	108493
ERR599140	184996	45468	139528
ERR599141	793709	182048	611661
ERR599142	420414	95521	324893
ERR599143	344525	71114	273411
ERR599144	827697	166165	661532
ERR599145	416589	88486	328103
ERR599146	298303	62116	236187
ERR599147	810289	200115	610174
ERR599148	139995	29017	110978
ERR599149	913904	207733	706171
ERR599150	274440	68561	205879
ERR599151	262122	52745	209377
ERR599152	202147	46933	155214
ERR599153	155657	38594	117063
ERR599154	93670	20458	73212
ERR599155	1407337	296156	1111181
ERR599156	362794	83870	278924
ERR599157	213400	48272	165128
ERR599158	679899	169836	510063
ERR599159	939099	229857	709242
ERR599160	352305	78222	274083
ERR599161	1000378	215920	784458
ERR599162	688463	166110	522353
ERR599163	301752	67270	234482
ERR599164	317247	74577	242670
ERR599165	832327	195349	636978
ERR599166	368675	74403	294272
ERR599167	426473	99037	327436
ERR599168	319635	76475	243160
ERR599169	1028942	234968	793974
ERR599170	175529	43459	132070
ERR599171	224512	56091	168421
ERR599172	398905	85835	313070
ERR599173	264540	63741	200799
ERR599174	273102	59374	213728
ERR599175	138836	33913	104923
ERR599176	15852	32598	-16746

## Sheet: Table S3
Table S3: NF score distribution base on Tara ocean dataset. Based on UniRef100 dataset,the NF score distribution was calculated for all the Pfam families without known structure.Combined with UniRef100 dataset and Tara oceans dataset,the NF score distribution was calculated for all the Pfam families without known structure. Pfam families were ranked by increment ratio and Pfam familes whose incre…
PFAM ID	UniRef100	TaraProtein+UniRef100	Nf fraction
PF12322	7.9939	173.175	0.948363
PF08855	5.6696	72.623	0.909409
PF07864	12.6293	86.4264	0.844105
PF07624	78.9286	375.896	0.787929
PF15461	23.773	105.133	0.766585
PF11360	19.5743	81.8468	0.751658
PF11753	80.5197	279.646	0.709529
PF14108	40.8915	138.911	0.700584
PF07631	62.6753	210.411	0.698809
PF07637	90.2514	301.358	0.698201
PF07587	110.815	350.121	0.681549
PF06067	45.5244	126.857	0.636121
PF07627	59.2004	156.347	0.617404
PF02326	49.2992	129.719	0.615211
PF07626	63.1058	161.627	0.60581
PF07583	117.809	298.922	0.603866
PF07586	40.4419	103.093	0.601876
PF11351	30.4762	76.6435	0.594606
PF10985	33.6478	84.4077	0.594325
PF11233	28.2212	69.3063	0.584373
PF09834	100.139	231.879	0.565701
PF09923	42.1156	97.1311	0.560633
PF11297	44.251	98.8103	0.54663
PF06698	55.2589	121.381	0.540298
PF04380	91.0172	193.668	0.527313
PF16316	49.8101	104.687	0.519239
PF05939	51.8352	106.499	0.508503
PF09326	70.1463	136.262	0.481674
PF04404	93.0001	177.277	0.472731
PF04577	174.695	329.873	0.468998
PF04483	40.5636	76.9343	0.466684
PF16267	38.5452	71.9405	0.457843
PF10977	37.3491	69.4204	0.455426
PF08734	83.8348	153.642	0.451412
PF14093	48.0324	87.0818	0.443331
PF04028	104.09	185.736	0.437226
PF13455	226.426	400.045	0.432917
PF12810	53.3789	94.3401	0.429632
PF12080	39.3654	69.2748	0.425606
PF13491	208.68	363.467	0.424694
PF14333	73.1427	126.223	0.417223
PF07330	64.4466	110.196	0.41143
PF07394	178.5	303.356	0.41023
PF11821	47.073	79.8642	0.405509
PF14882	52.4205	88.0354	0.400008
PF13795	97.2117	162.312	0.398624
PF14255	82.9548	137.129	0.3922
PF14105	47.8794	78.3214	0.38378
PF14342	40.7202	65.6399	0.373946
PF14129	84.4132	134.651	0.370346
PF11870	83.2539	130.262	0.358126
PF07103	118.948	182.961	0.347975
PF07584	300.173	457.277	0.342814
PF13438	246.355	373.549	0.339592
PF08811	98.2825	147.144	0.329826
PF14054	140.269	205.034	0.314343
PF08406	81.9351	118.983	0.308775
PF04376	136.635	193.945	0.293981
PF16118	59.6046	84.834	0.293932
PF09718	72.5737	102.628	0.290022
PF04999	121.984	170.859	0.284388
PF07219	121.574	170.247	0.284223
PF11950	74.6271	104.653	0.284191
PF14092	50.6928	70.8625	0.280671
PF07120	50.6082	70.6764	0.279983
PF01986	62.4915	86.9211	0.277858
PF03993	461.704	639.699	0.277815
PF07176	52.3055	72.5618	0.275364
PF12501	66.7072	90.5927	0.26078
PF09489	61.7442	83.6359	0.258657
PF03692	426.935	573.104	0.254603
PF05670	217.607	289.023	0.246243
PF07796	58.7668	78.0424	0.243864
PF07136	63.463	84.0471	0.242032
PF06073	78.6031	103.522	0.238408
PF13391	310.994	407.921	0.237031
PF14326	111.85	146.81	0.23652
PF06305	316.736	414.509	0.235309
PF09523	62.8839	82.3895	0.23391
PF09858	50.4366	65.8801	0.230913
PF12823	167.943	217.588	0.227117
PF04304	192.672	249.505	0.226871
PF12476	83.8535	107.907	0.220865
PF02104	337.727	431.462	0.216748
PF13368	404.707	514.97	0.213701
PF11141	70.217	89.3089	0.211407
PF11380	77.6144	98.3474	0.208692
PF14076	164.728	207.822	0.20637
PF07331	537.607	674.064	0.202139
PF16200	102.552	128.685	0.201515
PF02639	152.339	190.062	0.197438
PF11146	147.915	184.272	0.196233
PF07697	124.437	154.254	0.192056
PF08401	102.011	126.101	0.189539
PF05128	92.3674	113.932	0.187627
PF10442	209.329	256.064	0.181803
PF13502	343.26	419.452	0.181214
PF04366	72.9935	89.215	0.179809
PF05717	128.117	155.513	0.17504
PF04277	179.699	217.809	0.174172
PF04375	60.3688	73.3025	0.174068
PF14319	58.9495	71.5129	0.173257
PF04982	173.663	209.728	0.171145
PF08463	156.278	188.684	0.17084
PF13320	63.6982	76.7495	0.167863
PF10277	90.81	109.307	0.167688
PF04307	301.955	362.514	0.166592
PF13342	220.197	263.988	0.165254
PF11392	56.259	67.5165	0.164303
PF07195	234.261	279.18	0.16032
PF08482	110.59	131.774	0.159551
PF01970	147.376	175.279	0.158288
PF10947	85.2646	101.319	0.156909
PF13677	266.066	315.181	0.15534
PF04468	163.126	192.838	0.153284
PF12367	117.125	138.042	0.150433
PF05226	260.133	306.326	0.150306
PF13722	117.043	137.815	0.14964
PF13116	98.8906	116.298	0.148406
PF07510	319.688	375.444	0.148112
PF04347	253.4	297.495	0.147723
PF11927	71.5556	84.0556	0.146963
PF02107	120.434	141.107	0.145471
PF07308	107.715	126.127	0.144831
PF16199	252.138	294.866	0.144414
PF04233	253.714	296.18	0.142897
PF04117	226.599	264.294	0.142089
PF09550	64	74.6476	0.140753
PF04143	104.603	121.87	0.140526
PF05437	405.678	472.06	0.140324
PF10592	92.3149	107.161	0.137261
PF11276	74.5523	86.4333	0.135886
PF02049	318.55	368.171	0.134413
PF03773	173.128	199.633	0.132109
PF09365	121.744	140.42	0.132056
PF14060	80.5457	92.881	0.131393
PF02465	340.986	392.519	0.130954
PF04087	105.947	122.017	0.13063
PF01203	60.9409	70.1695	0.129671
PF12158	199.858	229.782	0.129662
PF06743	71.9588	82.5851	0.127132
PF11755	101.015	115.785	0.126475
PF03350	61.1408	70.1377	0.126472
PF14343	90.7873	104.022	0.126018
PF11867	66.0044	75.6449	0.125781
PF04463	199.293	226.984	0.121462
PF13785	86.1877	98.1337	0.120504
PF11808	91.0073	103.533	0.119824
PF04357	170.953	194.293	0.119513
PF06146	110.036	124.944	0.118368
PF08345	214.059	242.868	0.118136
PF13770	94.2384	106.921	0.117514
PF16074	139.204	157.556	0.115743
PF07556	65.0311	73.5924	0.114774
PF06182	217.902	245.999	0.113754
PF13751	184.706	208.378	0.113059
PF01384	154.627	174.069	0.111053
PF09361	224.656	252.629	0.110294
PF13340	311.973	350.238	0.108942
PF05119	147.053	164.894	0.107545
PF06348	65.7801	73.7833	0.107019
PF10117	99.9143	111.83	0.105606
PF09860	138.68	155.137	0.105402
PF11748	64.0212	71.5851	0.104207
PF04749	178.812	199.689	0.104023
PF09932	73.3404	81.8421	0.102625
PF10517	113.185	126.044	0.101222
PF07664	412.368	458.399	0.100197
PF07695	319.495	354.008	0.0972176
PF14345	87.554	97.057	0.096913
PF13007	223.345	247.398	0.0968313
PF13559	334.652	370.151	0.095644
PF14145	74.7422	82.7379	0.0954848
PF04930	63.5443	70.2661	0.0943197
PF11391	173.072	191.108	0.0938844
PF09931	62.2568	68.8022	0.0937707
PF14341	128.891	142.275	0.0934127
PF04066	218.05	240.502	0.0929661
PF05681	88.3514	97.481	0.0927042
PF03235	526.289	579.867	0.0922372
PF08592	234.328	258.228	0.0921947
PF13681	63.2845	69.6269	0.0898015
PF04448	100.834	110.814	0.0892526
PF07790	89.7958	98.672	0.0890541
PF03733	183.728	201.688	0.0886081
PF13787	84.6717	92.8752	0.0873873
PF13813	168.953	185.006	0.0863041
PF13195	67.5665	74.0059	0.0858519
PF03591	293.416	320.918	0.0854317
PF04178	80.9278	88.4631	0.084228
PF13346	181.167	197.549	0.0825115
PF11842	76.3796	83.1668	0.0806399
PF07947	163.184	177.397	0.0796692
PF10102	62.1216	67.5501	0.0791903
PF04977	681.987	740.6	0.0790365
PF14332	125.167	135.737	0.0772961
PF09720	186.731	202.342	0.0767732
PF03837	97.5255	105.691	0.0765358
PF03239	71.6423	77.5594	0.0753201
PF13600	124.423	134.587	0.074958
PF12396	91.975	99.4477	0.0743939
PF04505	138.599	149.712	0.0737355
PF11167	102.368	110.386	0.0719814
PF12996	112.584	121.365	0.0717583
PF13430	102.597	110.578	0.0715302
PF09949	78.0401	84.1147	0.0713696
PF09925	95.8086	103.24	0.0712913
PF12625	463.116	498.741	0.0712861
PF01169	302.895	326.072	0.0708635
PF04474	85.1951	91.5123	0.068285
PF02582	70.4179	75.4212	0.0654701
PF16976	218.602	233.927	0.0652313
PF01151	155.185	165.91	0.0642555
PF13511	355.847	379.748	0.0627746
PF14065	80.7945	86.261	0.0626454
PF04341	152.941	162.929	0.0609266
PF10109	147.28	156.63	0.0593185
PF13630	268.209	285.177	0.059291
PF03169	121.906	129.637	0.0591852
PF03134	129.149	137.32	0.0590754
PF01548	511.108	542.419	0.0576181
PF03458	466.493	494.982	0.0574406
PF12624	93.3002	98.9686	0.0567018
PF04956	167.157	177.212	0.0564203
PF05957	248.547	263.449	0.0563507
PF12276	70.1839	74.3861	0.0557424
PF08583	82.5039	87.3371	0.0547131
PF13625	102.858	108.744	0.053635
PF12607	69.9794	73.9131	0.0525102
PF05360	72.1204	76.1309	0.051996
PF14321	78.6105	82.9534	0.0517299
PF13567	482.942	508.95	0.0510009
PF08019	99.2303	104.592	0.0507766
PF00839	204.349	215.048	0.0495227
PF05661	71.1913	74.8434	0.0481532
PF11666	73.0297	76.7378	0.0477001
PF09594	368.79	387.267	0.0475896
PF14022	101.187	106.269	0.0473761
PF11185	280.733	294.403	0.0462774
PF05347	306.568	321.388	0.0459688
PF14260	86.438	90.5471	0.0448851
PF04246	139.44	145.98	0.0444912
PF11305	68.6653	71.8451	0.0436515
PF01529	423.795	443.15	0.0435787
PF04245	81.4278	85.1731	0.0434625
PF14230	95.2257	99.5926	0.0434117
PF05069	125.071	130.746	0.0430738
PF03929	390.474	408.089	0.0430588
PF03824	87.38	91.3494	0.0429824
PF11740	113.077	118.195	0.0429397
PF13700	87.9325	91.8702	0.0424
PF08808	322.839	336.896	0.0416018
PF06812	140.326	146.366	0.0409858
PF02656	418.823	436.624	0.0406776
PF09995	215.428	224.549	0.04044
PF14020	74.8924	78.0839	0.0403559
PF12156	102.472	106.8	0.0401439
PF14375	95.0163	99.0048	0.0398831
PF01794	601.149	625.449	0.0387899
PF05101	97.9918	101.985	0.0387708
PF03208	82.1523	85.4856	0.0385417
PF04003	117.385	122.099	0.0382992
PF01385	405.476	421.46	0.0378351
PF04515	72.9115	75.7759	0.0373086
PF06993	117.47	122.004	0.0368598
PF12666	136.14	141.387	0.036849
PF09350	135.859	140.846	0.0351572
PF06961	287.165	297.274	0.0338906
PF02466	171.566	177.483	0.0331549
PF12419	104.962	108.59	0.0331106
PF16192	155.565	160.902	0.0329601
PF14014	111.442	115.213	0.03245
PF09579	84.1796	86.9684	0.0317023
PF10551	541.451	558.954	0.0312581
PF08867	175.009	180.587	0.0307208
PF06995	88.567	91.3592	0.030232
PF07179	165.724	170.674	0.0288343
PF06527	263.269	271.104	0.0287919
PF07869	99.3606	102.332	0.0287587
PF07985	93.7168	96.5148	0.0286931
PF12787	69.4996	71.5548	0.0283262
PF11239	107.773	110.883	0.0277898
PF13359	472.912	486.392	0.0276568
PF05232	171.181	176.075	0.0276357
PF02322	196.562	202.115	0.0273363
PF09684	111.728	114.846	0.026921
PF08142	70.1677	72.1042	0.0264896
PF09977	71.1553	73.1115	0.0263954
PF02791	72.3342	74.3143	0.0262912
PF16016	94.5517	97.0822	0.0257998
PF14317	171.977	176.516	0.0255718
PF03788	244.637	251.004	0.0252647
PF14703	140.901	144.508	0.024791
PF02535	236.905	242.761	0.0240231
PF13190	95.9987	98.3803	0.0239645
PF14070	97.0974	99.4495	0.0234157
PF04610	114.815	117.502	0.0226755
PF13233	76.4692	78.2522	0.0224978
PF07655	64.2625	65.7506	0.0222934
PF12656	87.18	89.1555	0.0219121
PF03015	176.795	180.758	0.0218037
PF03619	63.9786	65.3935	0.0213108
PF13644	70.4599	72.0083	0.0212085
PF04757	86.8711	88.7422	0.0208497
PF03914	92.9141	94.7466	0.0191391
PF03707	799.715	815.333	0.0191323
PF08740	71.8727	73.231	0.0182983
PF02659	184.54	187.941	0.0179988
PF08874	69.9061	71.189	0.0177714
PF04194	71.7294	73.0063	0.0172539
PF02588	366.512	372.822	0.0168784
PF08346	102.24	103.969	0.016464
PF01822	554.702	563.677	0.0158947
PF11273	82.3403	83.6733	0.0157429
PF02498	437.866	444.851	0.015668
PF04328	91.6495	93.1154	0.0155756
PF07751	171.75	174.382	0.0150106
PF13569	74.3069	75.4513	0.014969
PF11209	130.354	132.304	0.0146289
PF11162	149.745	151.937	0.0143353
PF08905	95.0273	96.3519	0.0136063
PF05650	73.6784	74.7039	0.0135462
PF06949	220.724	223.735	0.0133967
PF06912	254.918	258.3	0.0130451
PF12675	99.3337	100.659	0.0130377
PF06081	190.017	192.506	0.0128627
PF03374	165.978	168.119	0.0126568
PF14737	68.4943	69.3596	0.0122983
PF11248	69.2151	70.0603	0.0118941
PF11823	137.551	139.167	0.0115284
PF09669	240.181	242.923	0.0112413
PF13503	164.801	166.625	0.0108773
PF12821	343.746	347.495	0.0107577
PF16076	79.1253	79.9827	0.0105874
PF16209	140.125	141.625	0.0105213
PF14214	93.5001	94.4484	0.00993521
PF14056	74.2155	74.9636	0.00984814
PF12784	89.3569	90.2458	0.00974182
PF13967	139.569	140.928	0.00957739
PF14012	79.7317	80.4936	0.0093492
PF14261	148.297	149.701	0.00931843
PF10601	159.253	160.75	0.00925134
PF06738	178.493	180.123	0.00899886
PF02553	69.1869	69.8112	0.0088164
PF10076	90.7826	91.5933	0.00875549
PF13822	158.949	160.339	0.00861602
PF01061	373.478	376.658	0.00842111
PF13634	595.115	600.093	0.00828225
PF10724	63.8911	64.4226	0.0081241
PF09557	98.8246	99.5776	0.00748676
PF11929	87.626	88.2868	0.00740087
PF13296	83.5486	84.1762	0.00736826
PF13446	82.5556	83.1465	0.00702228
PF04827	142.506	143.515	0.00698266
PF11181	87.2258	87.8382	0.00689343
PF10756	141.394	142.368	0.00679023
PF14017	67.9822	68.4441	0.00665139
PF13332	221.969	223.424	0.00648415
PF09362	70.6266	71.0801	0.00629161
PF13663	275.381	277.129	0.00628235
PF02720	200.628	201.892	0.00623139
PF03245	71.5128	71.931	0.00573419
PF13331	117.144	117.813	0.00563154
PF04286	88.0033	88.4954	0.00549861
PF12505	81.2042	81.6487	0.00537819
PF12028	79.4889	79.9094	0.00519717
PF08310	442.883	445.108	0.00498691
PF01683	455.864	458.026	0.00470976
PF05305	170.324	171.043	0.00417803
PF16058	78.1298	78.4567	0.00411419
PF07532	239.458	240.417	0.00397114
PF14029	72.5167	72.8017	0.0038617
PF08455	64.5093	64.7461	0.00360173
PF13280	566.835	568.806	0.0034603
PF14441	81.4504	81.7365	0.00345797
PF08863	117.462	117.868	0.0034164
PF01184	108.133	108.491	0.00326876
PF06772	115.91	116.289	0.00323388
PF04570	64.4035	64.6053	0.00307597
PF12244	89.5478	89.8233	0.00303336
PF13966	596.208	597.859	0.00275558
PF04290	646.562	648.302	0.00267872
PF01284	272.985	273.663	0.00246739
PF06541	133.16	133.478	0.00236098
PF01757	476.001	477.116	0.00233103
PF01562	156.113	156.429	0.00200726
PF02194	82.7983	82.9364	0.00164529
PF05795	86.9078	87.0516	0.00163313
PF00895	383.943	384.466	0.00135706
PF06985	656.533	657.377	0.00128209
PF03613	76.6077	76.6923	0.00108891
PF03609	83.1362	83.2275	0.00108397
PF04535	112.801	112.903	0.000894621
PF07564	222.551	222.718	0.000745583
PF07441	96.6438	96.7085	0.000662174
PF01484	238.276	238.417	0.000590601
PF14309	89.9088	89.9575	0.000535415
PF06422	164.382	164.446	0.000383207
PF04479	173.256	173.319	0.000364274
PF04647	97.6967	97.7221	0.000257288
PF03732	568.492	568.591	0.000173282
PF04103	81.1844	81.1926	9.97657e-05
PF14223	534.498	534.516	3.41726e-05
PF00379	501.164	501.164	0
PF02949	419.317	419.317	0
PF13962	206.891	206.891	0
PF07735	168.967	168.967	0
PF14009	142.079	142.079	0
PF16064	113.089	113.089	0
PF06022	110.301	110.301	0
PF12420	89.206	89.206	0
PF15915	86.416	86.416	0
PF07127	82.4775	82.4775	0
PF01827	79.5693	79.5693	0
PF13206	73.4754	73.4754	0
PF13968	72.4263	72.4263	0
PF07852	68.7083	68.7083	0
PF04854	237.042	237.038	-1.34432e-05
PF06119	79.4067	79.388	-0.000232622
PF14432	251.084	251.021	-0.000249979
PF01508	189.666	189.607	-0.000307439
PF08395	201.026	200.955	-0.000354535
PF05594	473.954	473.781	-0.000366064
PF08370	96.0545	96.004	-0.000520597
PF11148	132.42	132.342	-0.000585714
PF14480	105.699	105.551	-0.00138243
PF04385	170.159	169.913	-0.00143933
PF13515	603.053	601.495	-0.00258691
PF09578	88.5652	88.2454	-0.00358338
PF03777	158.42	157.757	-0.00417682
PF02417	490.825	488.555	-0.00463727
PF12679	529.413	524.87	-0.00863806
PF02687	803.509	796.452	-0.00884931
PF08743	64.7796	64.0559	-0.0111243
PF04932	765.954	755.978	-0.0131789
PF01594	400.292	394.11	-0.015645
PF09335	577.594	568.62	-0.0157542
PF01925	392.497	379.665	-0.03371
PF02537	689.497	659.892	-0.0447955
PF02683	482.625	439.271	-0.0984707
PF01098	364.429	331.519	-0.0989718

## Sheet: Table S5
Table S5: Frequency distribution for the 235 genera. Frequency means the number of times the genus appeared in the species distribution of the 27 families.Based on the genus distribution calculated from Pfam families which could be predicted with credible 3D structure.182 genera belog to prokaryote and most genera(151 genera,64%)only occurre in 1 or 2 families.
genus	Frequency
Synechococcus	25
Halolamina	21
Nostoc	18
Flavobacterium	16
Prochlorococcus	12
Alternomas	13
Bacillus	13
Halomonas	13
T4virus	11
Bacteroides	11
Rhodobacter	11
Oryza	11
Polaribacter	10
Erythrobacter	9
Cytophage	9
Cyanothece	9
Vibrio	9
Marinobacter	9
Acinetobacter	8
Ruminococcus	8
Pseudoalternomas	7
Roseobacter	7
Pseudomonas	7
T7virus	6
Vi1virus	6
Triticum	6
Candidatus_Portiera	6
Candidatus Pelagibacter	5
Candidatus Scalindua	5
Marinicella	5
Alteromonas	5
Synechococcus	5
Sufflavibacter	5
Spirulina	5
Pseudospirillum	5
Trichoplax	5
Acytosteliaceae	5
Acetobacter	5
Reticulomyxidae	5
Glycine	5
Geminigeraceae	4
Spizellomycetaceae	4
Cephalotaceae	4
Apusomonadidae	4
Lentivirus	4
Cordycipitaceae	4
Anaplasma	4
Oryza	4
Phoeniceae	4
Alcanivorax	4
Microcystis	4
Thalassospira	4
Sulfitobacter	4
Oceanicaulis	4
JL-ETNP-F27	4
Bifidobacterium	4
Cenarchaeum	4
Mariprofundus	3
Sphingobium	3
Roseovarius	3
Aestuariibacter	3
Marinovum	3
Phyllobacterium	3
Ponticaulis	3
Rhodopirellula	3
Vibrio	3
Sulfurovum	3
Acidovorax	3
Marinobacter	3
Veillonella	3
Fusobacterium	3
Haemophilus	3
Mitsuokella	3
Oscillospira	3
Prorocentrum	3
Haemoproteus	3
Bacillus	3
Anaerostipes	3
Eggerthella	3
Ignatzschineria	3
Rhizochromulina	3
Gemella	3
Succiniclasticum	3
Erwinia	3
Staphylococcus	2
Selenomonas	2
Rummeliibacillus	2
Chlidophyllon	2
Erythrocladia	2
Erythrotrichia	2
Madagascaria	2
Porphyropsis	2
Porphyrostromium	2
Pseudoerythrocladia	2
Pyrophyllon	2
Sahlingia	2
Cloacibacillus	2
Rothia	2
Pediococcus	2
Arabidopsis	2
Kocuria	2
Acetobacter	2
Macrococcus	2
Sphingopyxis	2
Aggregatibacter	2
Developayella	2
Facklamia	2
Aerococcus	2
Moryella	2
Acidovorax	2
Symbiodinium	2
Brachyspira	2
Photobacterium	2
Paracoccus	2
Shewanella	2
Chrysonebula	2
Hydrurus	2
Citricoccus	2
Tetragenococcus	2
Paenibacillus	2
Anaerospora	2
Flavivirus	2
Marinoscillum	2
Oceanobacter	2
Polynucleobacter	2
Nitrospina	2
SAR92 clade	2
Leeuwenhoekiella	2
Arenicella	2
Defluviicoccus	2
Owenweeksia	2
OM43 clade	2
Devosia	2
Jonquetella	2
Marinomonas	2
Halococcus	2
Mastadenovirus	2
Pellucidodinium	2
Peridinella	2
Pileidinium	2
Psammosa	2
Pseudadenoides	2
Pyramidodinium	2
Pyxidinopsis	2
Spiniferites	2
Stoeckeria	2
Thalassomyces	1
Theleodinium	1
Tintinnophagus	1
Cronobacter	1
Limnohabitans	1
Veillonella	1
Varibaculum	1
Vagococcus	1
vadinCA02	1
Turneriella	1
Turicibacter	1
Trichococcus	1
Trabulsiella	1
Zunongwangia	1
Pseudomonas	1
NS7 marine group	1
Pseudoalteromonas	1
OM75 clade	1
Sphingomonas	1
Thiothrix	1
Halomonas	1
marine group	1
Variovorax	1
Microbacterium	1
Thiobacillus	1
Roseibacillus	1
Acinetobacter	1
Polaribacter	1
Formosa	1
Loktanella	1
Litoricola	1
Glaciecola	1
Magnetospira	1
Methylophaga	1
Achromobacter	1
Balneatrix	1
Psychrobacter	1
Fluviicola	1
Planctomyces	1
Idiomarina	1
Massilia	1
Balneola	1
Cobetia	1
Salinisphaera	1
Salinimonas	1
Mesonia	1
Leptospirillum	1
Paracoccus	1
BD1-7 clade	1
Erythrobacter	1
hgcI clade	1
Candidatus Puniceispirillum	1
Aquicella	1
Marinobacterium	1
Coraliomargarita	1
OM27 clade	1
Ulvibacter	1
Turneriella	1
Andalucia	1
Desemzia	1
Paludibacter	1
Hylemonella	1
Tulamoeba	1
Dickeya	1
Kurthia	1
Crustavirus	1
Alphapleolipovirus	1
HTCC	1
Vahlkampfia	1
Neovahlkampfia	1
Paravahlkampfia	1
YRC22	1
Yersinia	1
Xenorhabdus	1
Harpagon	1
Gladiolithus	1
Bcep78virus	1
Vibrio	1
Jomonlithus	1
Wohlfahrtiimonas	1
Weissella	1
Helicosphaera	1
Bidensovirus	1
Lagovirus	1
Cafeteria	1
Ascovirus	1
Tetragenococcus	1
Syntrophomonas	1
Synergistes	1

## Sheet: Table S7
Table S7:Functional annotation for Pfam families modeled by MetaClust dataset.0 represents that no corresponding records are found in the Pfam database
Pfam accession	clan accession	clan ID	Pfam ID	Pfam description
PF12322	0	0	T4_baseplate	T4 bacteriophage base plate protein
PF11246	CL0187	LysM	Phage_gp53	Base plate wedge protein 53
PF11056	0	0	UvsY	Recombination, repair and ssDNA binding protein UvsY
PF03420	CL0201	Peptidase_SH	Peptidase_S77	Prohead core protein serine protease
PF10902	CL0654	WYL	WYL_2	WYL_2, Sm-like SH3 beta-barrel fold
PF08855	0	0	DUF1825	Domain of unknown function (DUF1825)
PF04947	0	0	Pox_VLTF3	Poxvirus Late Transcription Factor VLTF3 like
PF12314	0	0	IMCp	Inner membrane complex protein
PF06378	0	0	DUF1071	Protein of unknown function (DUF1071)
PF07483	0	0	W_rich_C	Tryptophan-rich Synechocystis species C-terminal domain
PF07643	0	0	DUF1598	Protein of unknown function (DUF1598)
PF14550	CL0201	Peptidase_SH	Peptidase_S78_2	Putative phage serine protease XkdF
PF09969	0	0	DUF2203	Uncharacterized conserved protein (DUF2203)
PF06067	0	0	DUF932	Domain of unknown function (DUF932)
PF10041	0	0	DUF2277	Uncharacterized conserved protein (DUF2277)
PF13763	0	0	DUF4167	Domain of unknown function (DUF4167)
PF08707	0	0	PriCT_2	Primase C terminal 2 (PriCT-2)
PF11753	0	0	DUF3310	Protein of unknwon function (DUF3310)
PF07624	0	0	PSD2	Protein of unknown function (DUF1585)
PF14319	0	0	Zn_Tnp_IS91	Transposase zinc-binding domain
PF07586	0	0	HXXSHH	Protein of unknown function (DUF1552)
PF14333	0	0	DUF4389	Domain of unknown function (DUF4389)
PF10102	0	0	DUF2341	Domain of unknown function (DUF2341)
PF07040	0	0	DUF1326	Protein of unknown function (DUF1326)
PF09612	0	0	HtrL_YibB	Bacterial protein of unknown function (HtrL_YibB)
PF03906	0	0	Phage_T7_tail	Phage T7 tail fibre protein
PF08899	0	0	DUF1844	Domain of unknown function (DUF1844)
PF07637	0	0	PSD5	Protein of unknown function (DUF1595)
PF07120	0	0	DUF1376	Protein of unknown function (DUF1376)
PF12071	0	0	DUF3551	Protein of unknown function (DUF3551)
PF08734	CL0032	Dim_A_B_barrel	GYD	GYD domain
PF14104	0	0	DUF4277	Domain of unknown function (DUF4277)
PF07626	0	0	PSD3	Protein of unknown function (DUF1587)
PF14235	0	0	DUF4337	Domain of unknown function (DUF4337)
PF11351	0	0	GTA_holin_3TM	Holin of 3TMs, for gene-transfer release
PF14240	0	0	YHYH	YHYH protein
PF04404	0	0	ERF	ERF superfamily
PF07631	0	0	PSD4	Protein of unknown function (DUF1592)
PF09853	0	0	DUF2080	Putative transposon-encoded protein (DUF2080)
PF14294	0	0	DUF4372	Domain of unknown function (DUF4372)
PF11821	0	0	DUF3341	Protein of unknown function (DUF3341)
PF15461	0	0	BCD	Beta-carotene 15,15'-dioxygenase
PF07627	0	0	PSCyt3	Protein of unknown function (DUF1588)
PF05265	0	0	DUF723	Protein of unknown function (DUF723)
PF04120	0	0	Iron_permease	Low affinity iron permease
PF11737	0	0	DUF3300	Protein of unknown function (DUF3300)
PF07864	0	0	DUF1651	Protein of unknown function (DUF1651)
PF09948	0	0	DUF2182	Predicted metal-binding integral membrane protein (DUF2182)
PF07879	0	0	PHB_acc_N	PHB/PHA accumulation regulator DNA-binding domain
PF14326	0	0	DUF4384	Domain of unknown function (DUF4384)
PF11149	0	0	DUF2924	Protein of unknown function (DUF2924)
PF09858	0	0	DUF2085	Predicted membrane protein (DUF2085)
PF14238	0	0	DUF4340	Domain of unknown function (DUF4340)
PF14357	0	0	DUF4404	Domain of unknown function (DUF4404)
PF09900	0	0	DUF2127	Predicted membrane protein (DUF2127)
PF13084	0	0	DUF3943	Domain of unknown function (DUF3943)
PF10944	0	0	DUF2630	Protein of unknown function (DUF2630)
PF14366	0	0	DUF4410	Domain of unknown function (DUF4410)
PF09828	0	0	Chrome_Resist	Chromate resistance exported protein
PF14224	0	0	DUF4331	Domain of unknown function (DUF4331)
PF07659	0	0	DUF1599	Nucleotide modification associated domain 1
PF05037	0	0	DUF669	Protein of unknown function (DUF669)
PF07485	0	0	DUF1529	Domain of Unknown Function (DUF1259)
PF10119	0	0	MethyTransf_Reg	Predicted methyltransferase regulatory domain
PF11450	0	0	DUF3008	Protein of unknwon function (DUF3008)
PF09834	0	0	DUF2061	Predicted membrane protein (DUF2061)
PF04028	CL0228	Acyltransferase	DUF374	Domain of unknown function (DUF374)
PF09945	0	0	DUF2177	Predicted membrane protein (DUF2177)
PF11360	0	0	DUF3110	Protein of unknown function (DUF3110)
PF13808	0	0	DDE_Tnp_1_assoc	DDE_Tnp_1-associated
PF14347	0	0	DUF4399	Domain of unknown function (DUF4399)
PF10043	0	0	DUF2279	Predicted periplasmic lipoprotein (DUF2279)
PF09990	0	0	DUF2231	Predicted membrane protein (DUF2231)
PF14624	0	0	Vwaint	VWA / Hh protein intein-like
PF14332	0	0	DUF4388	Domain of unknown function (DUF4388)
PF11290	0	0	DUF3090	Protein of unknown function (DUF3090)
PF06213	0	0	CobT	Cobalamin biosynthesis protein CobT
PF14329	0	0	DUF4386	Domain of unknown function (DUF4386)
PF13313	0	0	DUF4082	Domain of unknown function (DUF4082)
PF13320	0	0	DUF4091	Domain of unknown function (DUF4091)
PF10984	0	0	DUF2794	Protein of unknown function (DUF2794)
PF04366	0	0	Ysc84	Las17-binding protein actin regulator
PF13006	0	0	Nterm_IS4	Insertion element 4 transposase N-terminal
PF14086	0	0	DUF4266	Domain of unknown function (DUF4266)
PF10816	0	0	DUF2760	Domain of unknown function (DUF2760)
PF07087	0	0	DUF1353	Protein of unknown function (DUF1353)
PF14216	0	0	DUF4326	Domain of unknown function (DUF4326)
PF11373	0	0	DUF3175	Protein of unknown function (DUF3175)
PF11304	0	0	DUF3106	Protein of unknown function (DUF3106)
PF12244	0	0	DUF3606	Protein of unknown function (DUF3606)
PF14771	0	0	DUF4476	Domain of unknown function (DUF4476)
PF03504	0	0	Chlam_OMP6	Chlamydia cysteine-rich outer membrane protein 6
PF06348	0	0	DUF1059	Protein of unknown function (DUF1059)
PF09720	0	0	Unstab_antitox	Putative addiction module component
PF13146	0	0	TRL	TRL-like protein family
PF15631	0	0	Imm-NTF2-2	NTF2 fold immunity protein
PF11138	0	0	DUF2911	Protein of unknown function (DUF2911)
PF08706	0	0	D5_N	D5 N terminal like
PF14108	0	0	DUF4281	Domain of unknown function (DUF4281)
PF11381	0	0	DUF3185	Protein of unknown function (DUF3185)
PF08889	0	0	WbqC	WbqC-like protein family
PF12307	0	0	DUF3631	Protein of unknown function (DUF3631)
PF14076	0	0	DUF4258	Domain of unknown function (DUF4258)
PF09650	0	0	PHA_gran_rgn	Putative polyhydroxyalkanoic acid system protein (PHA_gran_rgn)
PF13282	0	0	DUF4070	Domain of unknown function (DUF4070)
PF11146	0	0	DUF2905	Protein of unknown function (DUF2905)
PF14117	0	0	DUF4287	Domain of unknown function (DUF4287)
PF14119	0	0	DUF4288	Domain of unknown function (DUF4288)
PF16277	0	0	DUF4926	Domain of unknown function (DUF4926)
PF09656	0	0	PGPGW	Putative transmembrane protein (PGPGW)
PF08800	0	0	VirE_N	VirE N-terminal domain
PF11171	0	0	DUF2958	Protein of unknown function (DUF2958)
PF09345	0	0	DUF1987	Domain of unknown function (DUF1987)
PF12006	0	0	DUF3500	Protein of unknown function (DUF3500)
PF06634	0	0	DUF1156	Protein of unknown function (DUF1156)
PF11345	CL0420	GlpM-like	DUF3147	Protein of unknown function (DUF3147)
PF13562	0	0	NTP_transf_4	Sugar nucleotidyl transferase
PF10073	0	0	DUF2312	Uncharacterized protein conserved in bacteria (DUF2312)
PF10861	0	0	DUF2784	Protein of Unknown function (DUF2784)
PF11697	0	0	DUF3293	Protein of unknown function (DUF3293)
PF11950	0	0	DUF3467	Protein of unknown function (DUF3467)
PF13795	CL0292	LysE	HupE_UreJ_2	HupE / UreJ protein
PF09721	0	0	Exosortase_EpsH	Transmembrane exosortase (Exosortase_EpsH)
PF07452	0	0	CHRD	CHRD domain
PF14100	0	0	PmoA	Methane oxygenase PmoA
PF12276	0	0	DUF3617	Protein of unknown function (DUF3617)
PF12080	0	0	GldM_C	GldM C-terminal domain
PF06233	0	0	Usg	Usg-like family
PF14385	0	0	DUF4416	Domain of unknown function (DUF4416)
PF11984	0	0	DUF3485	Protein of unknown function (DUF3485)
PF09907	0	0	HigB_toxin	HigB_toxin, RelE-like toxic component of a toxin-antitoxin system
PF06698	0	0	DUF1192	Protein of unknown function (DUF1192)
PF10755	0	0	DUF2585	Protein of unknown function (DUF2585)
PF02326	CL0255	ATP_synthase	YMF19	Plant ATP synthase F0
PF16267	0	0	DUF4920	Domain of unknown function (DUF4920)
PF06868	0	0	DUF1257	Protein of unknown function (DUF1257)
PF14297	0	0	DUF4373	Domain of unknown function (DUF4373)
PF11307	0	0	DUF3109	Protein of unknown function (DUF3109)
PF11297	0	0	DUF3098	Protein of unknown function (DUF3098)
PF11164	0	0	DUF2948	Protein of unknown function (DUF2948)
PF10905	0	0	DUF2695	Protein of unknown function (DUF2695)
PF10047	CL0136	Plasmid-antitox	DUF2281	Protein of unknown function (DUF2281)
PF16290	0	0	DUF4936	Domain of unknown function (DUF4936)
PF08410	0	0	DUF1737	Domain of unknown function (DUF1737)
PF08570	0	0	DUF1761	Protein of unknown function (DUF1761)
PF04308	CL0219	RNase_H	RNaseH_like	Ribonuclease H-like
PF08909	0	0	DUF1854	Domain of unknown function (DUF1854)
PF11141	0	0	DUF2914	Protein of unknown function (DUF2914)
PF12098	0	0	DUF3574	Protein of unknown function (DUF3574)
PF06181	0	0	Urate_ox_N	Urate oxidase N-terminal
PF12810	0	0	Gly_rich	Glycine rich protein
PF13711	0	0	DUF4160	Domain of unknown function (DUF4160)
PF08401	0	0	DUF1738	Domain of unknown function (DUF1738)
PF11219	0	0	DUF3014	Protein of unknown function (DUF3014)
PF10614	0	0	CsgF	Type VIII secretion system (T8SS), CsgF protein
PF11008	0	0	DUF2846	Protein of unknown function (DUF2846)
PF11249	0	0	DUF3047	Protein of unknown function (DUF3047)
PF14340	0	0	DUF4395	Domain of unknown function (DUF4395)
PF11937	0	0	DUF3455	Protein of unknown function (DUF3455)
PF14255	0	0	Cys_rich_CPXG	Cysteine-rich CPXCG
PF11026	0	0	DUF2721	Protein of unknown function (DUF2721)
PF07796	0	0	DUF1638	Protein of unknown function (DUF1638)
PF14344	0	0	DUF4397	Domain of unknown function (DUF4397)
PF11376	0	0	DUF3179	Protein of unknown function (DUF3179)
PF10652	0	0	DUF2480	Protein of unknown function (DUF2480)
PF10931	0	0	DUF2735	Protein of unknown function (DUF2735)
PF12599	0	0	DUF3768	Protein of unknown function (DUF3768)
PF12411	0	0	Choline_sulf_C	Choline sulfatase enzyme C terminal
PF11303	0	0	DUF3105	Protein of unknown function (DUF3105)
PF16316	0	0	DUF4956	Domain of unknown function (DUF4956)
PF14311	CL0167	Zn_Beta_Ribbon	DUF4379	Probable Zinc-ribbon domain
PF13548	0	0	DUF4126	Domain of unknown function (DUF4126)
PF05717	0	0	TnpB_IS66	IS66 Orf2 like protein
PF12957	0	0	DUF3846	Domain of unknown function (DUF3846)
PF14018	0	0	DUF4234	Domain of unknown function (DUF4234)
PF13737	CL0219	RNase_H	DDE_Tnp_1_5	Transposase DDE domain
PF03379	CL0181	ABC-2	CcmB	CcmB protein
PF13455	CL0418	GIY-YIG	MUG113	Meiotically up-regulated gene 113
PF09903	0	0	DUF2130	Uncharacterized protein conserved in bacteria (DUF2130)
PF10967	0	0	DUF2769	Protein of unknown function (DUF2769)
PF07587	0	0	PSD1	Protein of unknown function (DUF1553)
PF17090	0	0	Ytca	Uncharacterised protein family
PF14341	0	0	PilX_N	PilX N-terminal
PF14067	0	0	LssY_C	LssY C-terminus
PF12081	0	0	GldM_N	GldM N-terminal domain
PF06170	0	0	DUF983	Protein of unknown function (DUF983)
PF14321	0	0	DUF4382	Domain of unknown function (DUF4382)
PF14015	CL0676	SLATT	DUF4231	Protein of unknown function (DUF4231)
PF09617	0	0	Cas_GSU0053	CRISPR-associated protein GSU0053 (Cas_GSU0053)
PF10768	0	0	FliX	Class II flagellar assembly regulator
PF14127	0	0	DUF4294	Domain of unknown function (DUF4294)
PF14109	0	0	GldH_lipo	GldH lipoprotein
PF01610	CL0219	RNase_H	DDE_Tnp_ISL3	Transposase
PF06186	0	0	DUF992	Protein of unknown function (DUF992)
PF07330	0	0	DUF1467	Protein of unknown function (DUF1467)
PF12675	0	0	DUF3795	Protein of unknown function (DUF3795)
PF10985	0	0	DUF2805	Protein of unknown function (DUF2805)
PF13756	CL0165	Cache	Stimulus_sens_1	Stimulus-sensing domain
PF13318	0	0	DUF4089	Protein of unknown function (DUF4089)
PF04380	0	0	BMFP	Membrane fusogenic activity
PF14882	0	0	PHINT_rpt	Phage-integrase repeat unit
PF10057	0	0	DUF2294	Uncharacterized conserved protein (DUF2294)
PF09923	0	0	DUF2155	Uncharacterized protein conserved in bacteria (DUF2155)
PF06906	0	0	DUF1272	Protein of unknown function (DUF1272)
PF11749	0	0	DUF3305	Protein of unknown function (DUF3305)
PF14129	0	0	DUF4296	Domain of unknown function (DUF4296)
PF04895	0	0	Nre_C	Archaeal Nre, C-terminal
PF04468	0	0	PSP1	PSP1 C-terminal conserved region
PF14393	0	0	DUF4422	Domain of unknown function (DUF4422)
PF16250	0	0	DUF4907	Domain of unknown function (DUF4907)
PF12279	0	0	DUF3619	Protein of unknown function (DUF3619)
PF14088	0	0	DUF4268	Domain of unknown function (DUF4268)
PF10543	0	0	ORF6N	ORF6N domain
PF11324	0	0	DUF3126	Protein of unknown function (DUF3126)
PF11136	0	0	DUF2889	Protein of unknown function (DUF2889)
PF08494	0	0	DEAD_assoc	DEAD/H associated
PF13664	CL0430	CopD_like	DUF4149	Domain of unknown function (DUF4149)
PF08811	0	0	DUF1800	Protein of unknown function (DUF1800)
PF13769	0	0	Virulence_fact	Virulence factor
PF05597	0	0	Phasin	Poly(hydroxyalcanoate) granule associated protein (phasin)
PF06127	0	0	DUF962	Protein of unknown function (DUF962)
PF10066	0	0	DUF2304	Uncharacterized conserved protein (DUF2304)
PF10162	0	0	G8	G8 domain
PF16125	0	0	DUF4837	Domain of unknown function (DUF4837)
PF05120	CL0660	SHOCT	GvpG	Gas vesicle protein G
PF06798	0	0	PrkA	PrkA serine protein kinase C-terminal domain
PF10546	0	0	P63C	P63C domain
PF10077	0	0	DUF2314	Uncharacterized protein conserved in bacteria (DUF2314)
PF12088	0	0	DUF3565	Protein of unknown function (DUF3565)
PF10691	0	0	DUF2497	Protein of unknown function (DUF2497)
PF16137	0	0	DUF4845	Domain of unknown function (DUF4845)
PF14343	0	0	PrcB_C	PrcB C-terminal
PF10027	CL0430	CopD_like	DUF2269	Predicted integral membrane protein (DUF2269)
PF06718	0	0	DUF1203	Protein of unknown function (DUF1203)
PF09935	0	0	DUF2167	Protein of unknown function (DUF2167)
PF03203	0	0	MerC	MerC mercury resistance protein
PF06793	0	0	UPF0262	Uncharacterised protein family (UPF0262)
PF11233	0	0	DUF3035	Protein of unknown function (DUF3035)
PF13858	0	0	DUF4199	Protein of unknown function (DUF4199)
PF09926	0	0	DUF2158	Uncharacterized small protein (DUF2158)
PF11225	0	0	DUF3024	Protein of unknown function (DUF3024)
PF07784	0	0	DUF1622	Protein of unknown function (DUF1622)
PF05939	0	0	Phage_min_tail	Phage minor tail protein
PF12225	0	0	MTHFR_C	Methylene-tetrahydrofolate reductase C terminal
PF09718	0	0	Tape_meas_lam_C	Lambda phage tail tape-measure protein (Tape_meas_lam_C)
PF13197	0	0	DUF4013	Protein of unknown function (DUF4013)
PF06649	0	0	DUF1161	Protein of unknown function (DUF1161)
PF09980	0	0	DUF2214	Predicted membrane protein (DUF2214)
PF03837	0	0	RecT	RecT family
PF13007	0	0	LZ_Tnp_IS66	Transposase C of IS166 homeodomain
PF12476	0	0	DUF3696	Protein of unknown function (DUF3696)
PF10133	0	0	CooT	CO dehydrogenase accessory protein CooT
PF04457	0	0	MJ1316	MJ1316 RNA cyclic group end recognition domain
PF14093	0	0	DUF4271	Domain of unknown function (DUF4271)
PF11220	0	0	DUF3015	Protein of unknown function (DUF3015)
PF05121	0	0	GvpK	Gas vesicle protein K
PF02596	0	0	DUF169	Uncharacterised ArCR, COG2043
PF14065	0	0	DUF4255	Protein of unknown function (DUF4255)
PF12570	0	0	DUF3750	Protein of unknown function (DUF3750)
PF09326	0	0	NADH_dhqG_C	NADH-ubiquinone oxidoreductase subunit G, C-terminal
PF07386	0	0	DUF1499	Protein of unknown function (DUF1499)
PF11005	0	0	DUF2844	Protein of unknown function (DUF2844)
PF11455	0	0	DUF3018	Protein of unknown function (DUF3018)
PF13651	0	0	EcoRI_methylase	Adenine-specific methyltransferase EcoRI
PF04417	0	0	DUF501	Protein of unknown function (DUF501)
PF10003	0	0	DUF2244	Integral membrane protein (DUF2244)
PF14192	0	0	DUF4314	Domain of unknown function (DUF4314)
PF06282	0	0	DUF1036	Protein of unknown function (DUF1036)
PF12367	0	0	PFO_beta_C	Pyruvate ferredoxin oxidoreductase beta subunit C terminal
PF04448	0	0	DUF551	Protein of unknown function (DUF551)
PF07843	0	0	DUF1634	Protein of unknown function (DUF1634)
PF12536	0	0	DUF3734	Patatin phospholipase
PF08904	0	0	DUF1849	Domain of unknown function (DUF1849)
PF11748	0	0	DUF3306	Protein of unknown function (DUF3306)
PF14242	0	0	DUF4342	Domain of unknown function (DUF4342)
PF00810	CL0141	MtN3-like	ER_lumen_recept	ER lumen protein retaining receptor
PF14325	0	0	DUF4383	Domain of unknown function (DUF4383)
PF10882	CL0266	PH	bPH_5	Bacterial PH domain
PF16119	0	0	DUF4835	Domain of unknown function (DUF4835)
PF04784	0	0	DUF547	Protein of unknown function, DUF547
PF09838	0	0	DUF2065	Uncharacterized protein conserved in bacteria (DUF2065)
PF14334	0	0	DUF4390	Domain of unknown function (DUF4390)
PF11014	0	0	DUF2852	Protein of unknown function (DUF2852)
PF14054	0	0	DUF4249	Domain of unknown function (DUF4249)
PF11195	0	0	DUF2829	Protein of unknown function (DUF2829)
PF13190	0	0	PDGLE	PDGLE domain
PF09977	CL0496	Tad-like	Tad_C	Putative Tad-like Flp pilus-assembly
PF11236	0	0	DUF3037	Protein of unknown function (DUF3037)
PF09997	0	0	DUF2238	Predicted membrane protein (DUF2238)
PF14330	0	0	DUF4387	Domain of unknown function (DUF4387)
PF14342	0	0	DUF4396	Domain of unknown function (DUF4396)
PF13852	0	0	DUF4197	Protein of unknown function (DUF4197)
PF13030	0	0	DUF3891	Protein of unknown function (DUF3891)
PF08897	0	0	DUF1841	Domain of unknown function (DUF1841)
PF14317	CL0266	PH	YcxB	YcxB-like protein
PF14110	0	0	DUF4282	Domain of unknown function (DUF4282)
PF16327	0	0	CcmF_C	Cytochrome c-type biogenesis protein CcmF C-terminal
PF07136	0	0	DUF1385	Protein of unknown function (DUF1385)
PF12616	0	0	DUF3775	Protein of unknown function (DUF3775)
PF11943	0	0	DUF3460	Protein of unknown function (DUF3460)
PF11159	0	0	DUF2939	Protein of unknown function (DUF2939)
PF14123	0	0	DUF4290	Domain of unknown function (DUF4290)
PF12654	0	0	DUF3786	Domain of unknown function (DUF3786)
PF14060	0	0	DUF4252	Domain of unknown function (DUF4252)
PF05119	0	0	Terminase_4	Phage terminase, small subunit
PF13770	0	0	DUF4169	Domain of unknown function (DUF4169)
PF14126	0	0	DUF4293	Domain of unknown function (DUF4293)
PF09365	0	0	DUF2461	Conserved hypothetical protein (DUF2461)
PF04256	0	0	DUF434	Protein of unknown function (DUF434)
PF11392	0	0	DUF2877	Protein of unknown function (DUF2877)
PF08406	CL0671	AAA_lid	CbbQ_C	CbbQ/NirQ/NorQ C-terminal
PF09954	0	0	DUF2188	Uncharacterized protein conserved in bacteria (DUF2188)
PF14020	0	0	DUF4236	Protein of unknown function (DUF4236)
PF09956	0	0	DUF2190	Uncharacterized conserved protein (DUF2190)
PF11276	CL0193	MBB	DUF3078	Protein of unknown function (DUF3078)
PF14452	CL0072	Ubiquitin	Multi_ubiq	Multiubiquitin
PF14019	0	0	DUF4235	Protein of unknown function (DUF4235)
PF15071	0	0	TMEM220	Transmembrane family 220, helix
PF05071	0	0	NDUFA12	NADH ubiquinone oxidoreductase subunit NDUFA12
PF13751	CL0219	RNase_H	DDE_Tnp_1_6	Transposase DDE domain
PF14102	0	0	Caps_synth_CapC	Capsule biosynthesis CapC
PF16927	CL0192	GPCR_A	HisKA_7TM	N-terminal 7TM region of histidine kinase
PF09912	0	0	DUF2141	Uncharacterized protein conserved in bacteria (DUF2141)
PF10056	0	0	DUF2293	Uncharacterized conserved protein (DUF2293)
PF09524	0	0	Phg_2220_C	Conserved phage C-terminus (Phg_2220_C)
PF08795	0	0	DUF1796	Putative papain-like cysteine peptidase (DUF1796)
PF01986	CL0418	GIY-YIG	DUF123	Domain of unknown function DUF123
PF08867	0	0	FRG	FRG domain
PF03682	0	0	UPF0158	Uncharacterised protein family (UPF0158)
PF12555	0	0	TPPK_C	Thiamine pyrophosphokinase C terminal
PF09509	0	0	Hypoth_Ymh	Protein of unknown function (Hypoth_ymh)
PF04233	0	0	Phage_Mu_F	Phage Mu protein F like protein
PF12158	0	0	DUF3592	Protein of unknown function (DUF3592)
PF07219	CL0020	TPR	HemY_N	HemY protein N-terminus
PF05670	CL0684	NFACT_RNA-bind	NFACT-R_1	NFACT protein RNA binding domain
PF10097	0	0	DUF2335	Predicted membrane protein (DUF2335)
PF16258	0	0	DUF4912	Domain of unknown function (DUF4912)
PF06930	CL0112	Yip1	DUF1282	Protein of unknown function (DUF1282)
PF08044	CL0660	SHOCT	DUF1707	Domain of unknown function (DUF1707)
PF11390	0	0	FdsD	NADH-dependant formate dehydrogenase delta subunit FdsD
PF05231	0	0	MASE1	MASE1
PF10442	0	0	FIST_C	FIST C domain
PF13511	0	0	DUF4124	Domain of unknown function (DUF4124)
PF08859	0	0	DGC	DGC domain
PF04367	0	0	DUF502	Protein of unknown function (DUF502)
PF06624	0	0	RAMP4	Ribosome associated membrane protein RAMP4
PF08523	0	0	MBF1	Multiprotein bridging factor 1
PF04070	0	0	DUF378	Domain of unknown function (DUF378)
PF13600	0	0	DUF4140	N-terminal domain of unknown function (DUF4140)
PF04240	0	0	Caroten_synth	Carotenoid biosynthesis protein
PF11003	0	0	DUF2842	Protein of unknown function (DUF2842)
PF11011	0	0	DUF2849	Protein of unknown function (DUF2849)
PF09493	0	0	DUF2389	Tryptophan-rich protein (DUF2389)
PF13700	0	0	DUF4158	Domain of unknown function (DUF4158)
PF11137	0	0	DUF2909	Protein of unknown function (DUF2909)
PF04577	0	0	DUF563	Protein of unknown function (DUF563)
PF16256	0	0	DUF4911	Domain of unknown function (DUF4911)
PF04706	0	0	Dickkopf_N	Dickkopf N-terminal cysteine-rich region
PF09717	0	0	CPW_WPC	Plasmodium falciparum domain of unknown function (CPW_WPC)
PF13755	0	0	Sensor_TM1	Sensor N-terminal transmembrane domain
PF13997	0	0	YqjK	YqjK-like protein
PF10098	0	0	DUF2336	Uncharacterised protein conserved in bacteria (DUF2336)
PF09952	CL0578	AbiEI	AbiEi_2	Transcriptional regulator, AbiEi antitoxin, Type IV TA system
PF04279	0	0	IspA	Intracellular septation protein A
PF11272	0	0	DUF3072	Protein of unknown function (DUF3072)
PF09557	0	0	DUF2382	Domain of unknown function (DUF2382)
PF09529	0	0	Intg_mem_TP0381	Integral membrane protein (intg_mem_TP0381)
PF04459	0	0	DUF512	Protein of unknown function (DUF512)
PF14252	0	0	DUF4347	Domain of unknown function (DUF4347)
PF10128	0	0	OpcA_G6PD_assem	Glucose-6-phosphate dehydrogenase subunit
PF11064	0	0	DUF2865	Protein of unknown function (DUF2865)
PF09835	0	0	DUF2062	Uncharacterized protein conserved in bacteria (DUF2062)
PF01313	0	0	Bac_export_3	Bacterial export proteins, family 3
PF07167	CL0028	AB_hydrolase	PhaC_N	Poly-beta-hydroxybutyrate polymerase (PhaC) N-terminus
PF10932	0	0	DUF2783	Protein of unknown function (DUF2783)
PF07370	0	0	DUF1489	Protein of unknown function (DUF1489)
PF04999	CL0225	FtsL	FtsL	Cell division protein FtsL
PF04241	0	0	DUF423	Protein of unknown function (DUF423)
PF09489	0	0	CbtB	Probable cobalt transporter subunit (CbtB)
PF03653	CL0430	CopD_like	UPF0093	Uncharacterised protein family (UPF0093)
PF13785	0	0	DUF4178	Domain of unknown function (DUF4178)
PF11784	0	0	DUF3320	Protein of unknown function (DUF3320)
PF11174	0	0	DUF2970	Protein of unknown function (DUF2970)
PF06289	0	0	FlbD	Flagellar and Swarming motility proteins
PF09356	0	0	Phage_BR0599	Phage conserved hypothetical protein BR0599
PF07697	0	0	7TMR-HDED	7TM-HD extracellular
PF12096	0	0	DUF3572	Protein of unknown function (DUF3572)
PF14261	0	0	DUF4351	Domain of unknown function (DUF4351)
PF07027	0	0	DUF1318	Protein of unknown function (DUF1318)
PF11808	0	0	PhoR	Phosphate regulon sensor protein PhoR
PF10135	0	0	Rod-binding	Rod binding protein
PF11199	0	0	DUF2891	Protein of unknown function (DUF2891)
PF06736	0	0	DUF1211	Protein of unknown function (DUF1211)
PF04333	0	0	MlaA	MlaA lipoprotein
PF08482	0	0	HrpB_C	ATP-dependent helicase C-terminal
PF16945	0	0	Phage_r1t_holin	Putative lactococcus lactis phage r1t holin
PF08409	0	0	DUF1736	Domain of unknown function (DUF1736)
PF13876	0	0	Phage_gp49_66	Phage protein (N4 Gp49/phage Sf6 gene 66) family
PF03050	CL0219	RNase_H	DDE_Tnp_IS66	Transposase IS66 family
PF08747	0	0	DUF1788	Domain of unknown function (DUF1788)
PF09979	0	0	DUF2213	Uncharacterized protein conserved in bacteria (DUF2213)
PF07812	0	0	TfuA	TfuA-like protein
PF09955	0	0	DUF2189	Predicted integral membrane protein (DUF2189)
PF11913	0	0	DUF3431	Protein of unknown function (DUF3431)
PF03350	0	0	UPF0114	Uncharacterized protein family, UPF0114
PF14105	0	0	DUF4278	Domain of unknown function (DUF4278)
PF13618	0	0	Gluconate_2-dh3	Gluconate 2-dehydrogenase subunit 3
PF05957	CL0406	YjbJ-CsbD-like	DUF883	Bacterial protein of unknown function (DUF883)
PF07098	0	0	DUF1360	Protein of unknown function (DUF1360)
PF14230	0	0	DUF4333	Domain of unknown function (DUF4333)
PF09608	0	0	Alph_Pro_TM	Putative transmembrane protein (Alph_Pro_TM)
PF11755	0	0	DUF3311	Protein of unknown function (DUF3311)
PF08495	0	0	FIST	FIST N domain
PF13937	0	0	DUF4212	Domain of unknown function (DUF4212)
PF11196	0	0	DUF2834	Protein of unknown function (DUF2834)
PF13194	0	0	DUF4010	Domain of unknown function (DUF4010)
PF13783	0	0	DUF4177	Domain of unknown function (DUF4177)
PF06073	0	0	DUF934	Bacterial protein of unknown function (DUF934)
PF04955	CL0292	LysE	HupE_UreJ	HupE / UreJ protein
PF14137	0	0	DUF4304	Domain of unknown function (DUF4304)
PF06532	0	0	NrsF	Negative regulator of sigma F
PF08340	0	0	DUF1732	Domain of unknown function (DUF1732)
PF15975	0	0	Flot	Flotillin
PF05117	0	0	DUF695	Family of unknown function (DUF695)
PF12733	CL0159	E-set	Cadherin-like	Cadherin-like beta sandwich domain
PF11911	0	0	DUF3429	Protein of unknown function (DUF3429)
PF11750	0	0	DUF3307	Protein of unknown function (DUF3307)
PF16074	0	0	PilW	Type IV Pilus-assembly protein W
PF07583	0	0	PSCyt2	Protein of unknown function (DUF1549)
PF14079	0	0	DUF4260	Domain of unknown function (DUF4260)
PF05800	0	0	GvpO	Gas vesicle synthesis protein GvpO
PF11259	0	0	DUF3060	Protein of unknown function (DUF3060)
PF06853	0	0	DUF1249	Protein of unknown function (DUF1249)
PF13834	0	0	DUF4193	Domain of unknown function (DUF4193)
PF16200	0	0	Band_7_C	C-terminal region of band_7
PF10983	0	0	DUF2793	Protein of unknown function (DUF2793)
PF03994	0	0	DUF350	Domain of Unknown Function (DUF350)
PF07196	0	0	Flagellin_IN	Flagellin hook IN motif
PF08895	0	0	DUF1840	Domain of unknown function (DUF1840)
PF03981	0	0	Ubiq_cyt_C_chap	Ubiquinol-cytochrome C chaperone
PF03899	CL0478	ATPase_I_AtpR	ATP-synt_I	ATP synthase I chain
PF07790	0	0	Pilin_N	Archaeal Type IV pilin, N-terminal
PF14248	0	0	DUF4345	Domain of unknown function (DUF4345)
PF07291	CL0131	DoxD-like	MauE	Methylamine utilisation protein MauE
PF08809	0	0	DUF1799	Phage related hypothetical protein (DUF1799)
PF14106	0	0	DUF4279	Domain of unknown function (DUF4279)
PF16199	0	0	Radical_SAM_C	Radical_SAM C-terminal domain
PF07758	0	0	DUF1614	Protein of unknown function (DUF1614)
PF14063	0	0	DUF4254	Protein of unknown function (DUF4254)
PF04293	0	0	SpoVR	SpoVR like protein
PF04019	0	0	DUF359	Protein of unknown function (DUF359)
PF01526	0	0	DDE_Tnp_Tn3	Tn3 transposase DDE domain
PF11013	0	0	DUF2851	Protein of unknown function (DUF2851)
PF04306	CL0500	Glycine-zipper	DUF456	Protein of unknown function (DUF456)
PF14267	0	0	DUF4357	Domain of unknown function (DUF4357)
PF09369	0	0	DUF1998	Domain of unknown function (DUF1998)
PF08463	0	0	EcoEI_R_C	EcoEI R protein C-terminal
PF15580	0	0	Imm53	Immunity protein 53
PF14289	0	0	DUF4369	Domain of unknown function (DUF4369)
PF10050	0	0	DUF2284	Predicted metal-binding protein (DUF2284)
PF16976	CL0489	SAF	RcpC	Flp pilus assembly protein RcpC/CpaB
PF05493	0	0	ATP_synt_H	ATP synthase subunit H
PF09685	0	0	DUF4870	Domain of unknown function (DUF4870)
PF16998	CL0500	Glycine-zipper	17kDa_Anti_2	17 kDa outer membrane surface antigen
PF10048	0	0	DUF2282	Predicted integral membrane protein (DUF2282)
PF09361	0	0	Phasin_2	Phasin protein
PF04214	0	0	DUF411	Protein of unknown function, DUF
PF10977	0	0	DUF2797	Protein of unknown function (DUF2797)
PF09965	0	0	DUF2199	Uncharacterized protein conserved in bacteria (DUF2199)
PF07099	0	0	DUF1361	Protein of unknown function (DUF1361)
PF11305	0	0	DUF3107	Protein of unknown function (DUF3107)
PF07786	CL0316	Acyl_transf_3	DUF1624	Protein of unknown function (DUF1624)
PF09678	0	0	Caa3_CtaG	Cytochrome c oxidase caa3 assembly factor (Caa3_CtaG)
PF08861	0	0	DUF1828	Domain of unknown function DUF1828
PF13799	0	0	DUF4183	Domain of unknown function (DUF4183)
PF13559	0	0	DUF4129	Domain of unknown function (DUF4129)
PF05100	CL0249	Phage_tail_L	Phage_tail_L	Phage minor tail protein L
PF11322	0	0	DUF3124	Protein of unknown function (DUF3124)
PF13195	0	0	DUF4011	Protein of unknown function (DUF4011)
PF12156	CL0175	TRASH	ATPase-cat_bd	Putative metal-binding domain of cation transport ATPase
PF04336	0	0	ACP_PD	Acyl carrier protein phosphodiesterase
PF09860	0	0	DUF2087	Uncharacterized protein conserved in bacteria (DUF2087)
PF11086	0	0	DUF2878	Protein of unknown function (DUF2878)
PF12647	0	0	RNHCP	RNHCP domain
PF14454	CL0072	Ubiquitin	Prok_Ub	Prokaryotic Ubiquitin
PF06620	0	0	DUF1150	Protein of unknown function (DUF1150)
PF11066	0	0	DUF2867	Protein of unknown function (DUF2867)
PF14355	0	0	Abi_C	Abortive infection C-terminus
PF10975	0	0	DUF2802	Protein of unknown function (DUF2802)
PF08507	0	0	COPI_assoc	COPI associated protein
PF13031	0	0	DUF3892	Protein of unknown function (DUF3892)
PF09925	0	0	DUF2157	Predicted membrane protein (DUF2157)
PF13239	0	0	2TM	2TM domain
PF03750	0	0	Csm2_III-A	Csm2 Type III-A
PF09918	0	0	DUF2148	Uncharacterized protein containing a ferredoxin domain (DUF2148)
PF13722	0	0	CstA_5TM	5TM C-terminal transporter carbon starvation CstA
PF07103	0	0	DUF1365	Protein of unknown function (DUF1365)
PF14257	0	0	DUF4349	Domain of unknown function (DUF4349)
PF13464	0	0	DUF4115	Domain of unknown function (DUF4115)
PF02592	0	0	Vut_1	Putative vitamin uptake transporter
PF08349	0	0	DUF1722	Protein of unknown function (DUF1722)
PF07332	0	0	Phage_holin_3_6	Putative Actinobacterial Holin-X, holin superfamily III
PF13223	0	0	DUF4031	Protein of unknown function (DUF4031)
PF07799	0	0	DUF1643	Protein of unknown function (DUF1643)
PF13781	CL0131	DoxD-like	DoxX_3	DoxX-like family
PF04376	CL0257	Acetyltrans	ATE_N	Arginine-tRNA-protein transferase, N terminus
PF01976	0	0	DUF116	Protein of unknown function DUF116
PF14066	0	0	DUF4256	Protein of unknown function (DUF4256)
PF06305	0	0	LapA_dom	Lipopolysaccharide assembly protein A domain
PF07655	0	0	Secretin_N_2	Secretin N-terminal domain
PF01944	0	0	SpoIIM	Stage II sporulation protein M
PF13787	0	0	HXXEE	Protein of unknown function with HXXEE motif
PF10754	CL0347	Tetraspannin	DUF2569	Protein of unknown function (DUF2569)
PF14081	0	0	DUF4262	Domain of unknown function (DUF4262)
PF13625	0	0	Helicase_C_3	Helicase conserved C-terminal domain
PF11454	0	0	DUF3016	Protein of unknown function (DUF3016)
PF12358	0	0	DUF3644	Protein of unknown function (DUF3644)
PF07378	0	0	FlbT	Flagellar protein FlbT
PF04168	0	0	Alpha-E	A predicted alpha-helical domain with a conserved ER motif.
PF02467	0	0	Whib	Transcription factor WhiB
PF09842	0	0	DUF2069	Predicted membrane protein (DUF2069)
PF04186	0	0	FxsA	FxsA cytoplasmic membrane protein
PF13777	CL0165	Cache	DUF4173	Domain of unknown function (DUF4173)
PF12953	0	0	DUF3842	Domain of unknown function (DUF3842)
PF12089	0	0	DUF3566	Transmembrane domain of unknown function (DUF3566)
PF11139	CL0292	LysE	SfLAP	Sap, sulfolipid-1-addressing protein
PF02669	0	0	KdpC	K+-transporting ATPase, c chain
PF12419	0	0	DUF3670	SNF2 Helicase protein
PF14584	0	0	DUF4446	Protein of unknown function (DUF4446)
PF04282	0	0	DUF438	Family of unknown function (DUF438)
PF07209	0	0	DUF1415	Protein of unknown function (DUF1415)
PF11870	0	0	DUF3390	Domain of unknown function (DUF3390)
PF06197	CL0412	Frag1-like	DUF998	Protein of unknown function (DUF998)
PF14085	0	0	DUF4265	Domain of unknown function (DUF4265)
PF14145	0	0	YrhK	YrhK-like protein
PF09931	0	0	DUF2163	Uncharacterized conserved protein (DUF2163)
PF12666	0	0	PrgI	PrgI family protein
PF11349	0	0	DUF3151	Protein of unknown function (DUF3151)
PF06695	0	0	Sm_multidrug_ex	Putative small multi-drug export protein
PF08901	0	0	DUF1847	Protein of unknown function (DUF1847)
PF04883	CL0348	Phage_tail	HK97-gp10_like	Bacteriophage HK97-gp10, putative tail-component
PF13438	0	0	DUF4113	Domain of unknown function (DUF4113)
PF05681	0	0	Fumerase	Fumarate hydratase (Fumerase)
PF14014	0	0	DUF4230	Protein of unknown function (DUF4230)
PF16375	0	0	DUF4986	Domain of unknown function
PF13677	0	0	MotB_plug	Membrane MotB of proton-channel complex MotA/MotB
PF00813	0	0	FliP	FliP family
PF14256	0	0	YwiC	YwiC-like protein
PF11812	0	0	DUF3333	Domain of unknown function (DUF3333)
PF04749	0	0	PLAC8	PLAC8 family
PF12083	0	0	DUF3560	Domain of unknown function (DUF3560)
PF13391	CL0263	His-Me_finger	HNH_2	HNH endonuclease
PF02107	0	0	FlgH	Flagellar L-ring protein
PF12966	CL0478	ATPase_I_AtpR	AtpR	N-ATPase, AtpR subunit
PF05359	CL0401	AsmA-like	DUF748	Domain of Unknown Function (DUF748)
PF04277	0	0	OAD_gamma	Oxaloacetate decarboxylase, gamma chain
PF10947	0	0	DUF2628	Protein of unknown function (DUF2628)
PF06037	0	0	DUF922	Bacterial protein of unknown function (DUF922)
PF13182	0	0	DUF4007	Protein of unknown function (DUF4007)
PF14487	0	0	DarT	ssDNA thymidine ADP-ribosyltransferase, DarT
PF09928	0	0	DUF2160	Predicted small integral membrane protein (DUF2160)
PF13827	0	0	DUF4189	Domain of unknown function (DUF4189)
PF13864	0	0	Enkurin	Calmodulin-binding
PF04087	0	0	DUF389	Domain of unknown function (DUF389)
PF11227	0	0	DUF3025	Protein of unknown function (DUF3025)
PF03134	0	0	TB2_DP1_HVA22	TB2/DP1, HVA22 family
PF13430	0	0	DUF4112	Domain of unknown function (DUF4112)
PF14206	0	0	Cys_rich_CPCC	Cysteine-rich CPCC
PF14287	0	0	DUF4368	Domain of unknown function (DUF4368)
PF13491	0	0	FtsK_4TM	4TM region of DNA translocase FtsK/SpoIIIE
PF11239	0	0	DUF3040	Protein of unknown function (DUF3040)
PF09350	0	0	DUF1992	Domain of unknown function (DUF1992)
PF14092	0	0	DUF4270	Domain of unknown function (DUF4270)
PF13342	CL0167	Zn_Beta_Ribbon	Toprim_Crpt	C-terminal repeat of topoisomerase
PF09601	0	0	DUF2459	Protein of unknown function (DUF2459)
PF12392	0	0	DUF3656	Collagenase
PF12674	0	0	Zn_ribbon_2	Putative zinc ribbon domain
PF06123	0	0	CreD	Inner membrane protein CreD
PF13828	0	0	DUF4190	Domain of unknown function (DUF4190)
PF09579	0	0	Spore_YtfJ	Sporulation protein YtfJ (Spore_YtfJ)
PF13761	0	0	DUF4166	Domain of unknown function (DUF4166)
PF14080	0	0	DUF4261	Domain of unknown function (DUF4261)
PF12487	0	0	DUF3703	Protein of unknown function (DUF3703)
PF13879	0	0	KIAA1430	KIAA1430 homologue
PF11185	0	0	DUF2971	Protein of unknown function (DUF2971)
PF12686	0	0	DUF3800	Protein of unknown function (DUF3800)
PF04347	0	0	FliO	Flagellar biosynthesis protein, FliO
PF04361	0	0	DUF494	Protein of unknown function (DUF494)
PF09962	0	0	DUF2196	Uncharacterized conserved protein (DUF2196)
PF04328	0	0	Sel_put	Selenoprotein, putative
PF06107	0	0	DUF951	Bacterial protein of unknown function (DUF951)
PF03963	0	0	FlgD	Flagellar hook capping protein - N-terminal region
PF05360	0	0	YiaAB	yiaA/B two helix domain
PF13630	0	0	SdpI	SdpI/YhfL protein family
PF13274	0	0	DUF4065	Protein of unknown function (DUF4065)
PF09348	0	0	DUF1990	Domain of unknown function (DUF1990)
PF12843	0	0	QSregVF_b	Putative quorum-sensing-regulated virulence factor
PF11948	0	0	DUF3465	Protein of unknown function (DUF3465)
PF14899	0	0	DUF4492	Domain of unknown function (DUF4492)
PF09527	0	0	ATPase_gene1	Putative F0F1-ATPase subunit Ca2+/Mg2+ transporter
PF10823	0	0	DUF2568	Protein of unknown function (DUF2568)
PF14062	0	0	DUF4253	Domain of unknown function (DUF4253)
PF03748	0	0	FliL	Flagellar basal body-associated protein FliL
PF16169	0	0	DUF4872	Domain of unknown function (DUF4872)
PF04018	0	0	DUF368	Domain of unknown function (DUF368)
PF11867	0	0	DUF3387	Domain of unknown function (DUF3387)
PF14390	CL0236	PDDEXK	DUF4420	Putative PD-(D/E)XK family member, (DUF4420)
PF07556	0	0	DUF1538	Protein of unknown function (DUF1538)
PF14375	0	0	Cys_rich_CWC	Cysteine-rich CWC
PF11655	0	0	DUF2589	Protein of unknown function (DUF2589)
PF12564	0	0	TypeIII_RM_meth	Type III restriction/modification enzyme methylation subunit
PF04956	0	0	TrbC	TrbC/VIRB2 family
PF03699	0	0	UPF0182	Uncharacterised protein family (UPF0182)
PF10990	0	0	DUF2809	Protein of unknown function (DUF2809)
PF10517	0	0	DM13	Electron transfer DM13
PF13116	CL0401	AsmA-like	DUF3971	Protein of unknown function
PF11666	0	0	DUF2933	Protein of unknown function (DUF2933)
PF06130	0	0	PTAC	Phosphate propanoyltransferase
PF09550	CL0567	Phage_TACs	Phage_TAC_6	Phage tail assembly chaperone protein, TAC
PF13250	0	0	DUF4041	Domain of unknown function (DUF4041)
PF05101	0	0	VirB3	Type IV secretory pathway, VirB3-like protein
PF06857	0	0	ACP	Malonate decarboxylase delta subunit (MdcD)
PF02119	0	0	FlgI	Flagellar P-ring protein
PF06055	0	0	ExoD	Exopolysaccharide synthesis, ExoD
PF04294	0	0	VanW	VanW like protein
PF09949	0	0	DUF2183	Uncharacterized conserved protein (DUF2183)
PF11380	0	0	Stealth_CR2	Stealth protein CR2, conserved region 2
PF04357	CL0401	AsmA-like	TamB	TamB, inner membrane protein subunit of TAM complex
PF11743	0	0	DUF3301	Protein of unknown function (DUF3301)
PF16357	CL0490	PepSY_TM-like	PepSY_TM_like_2	Putative PepSY_TM-like
PF09932	0	0	DUF2164	Uncharacterized conserved protein (DUF2164)
PF07277	0	0	SapC	SapC
PF13886	0	0	DUF4203	Domain of unknown function (DUF4203)
PF12823	0	0	DUF3817	Domain of unknown function (DUF3817)
PF04754	CL0236	PDDEXK	Transposase_31	Putative transposase, YhgA-like
PF12167	CL0081	MBD-like	Arm-DNA-bind_2	Arm DNA-binding domain
PF04066	0	0	MrpF_PhaF	Multiple resistance and pH regulation protein F (MrpF / PhaF)
PF14301	0	0	DUF4376	Domain of unknown function (DUF4376)
PF13681	0	0	PilX	Type IV pilus assembly protein PilX C-term
PF08345	0	0	YscJ_FliF_C	Flagellar M-ring protein C-terminal
PF14219	0	0	DUF4328	Domain of unknown function (DUF4328)
PF01203	0	0	T2SSN	Type II secretion system (T2SS), protein N
PF11335	0	0	DUF3137	Protein of unknown function (DUF3137)
PF11382	0	0	MctB	Copper transport outer membrane protein, MctB
PF14401	0	0	RLAN	RimK-like ATPgrasp N-terminal domain
PF13910	0	0	DUF4209	Domain of unknown function (DUF4209)
PF07308	0	0	DUF1456	Protein of unknown function (DUF1456)
PF14345	0	0	GDYXXLXY	GDYXXLXY protein
PF07314	0	0	DUF1461	Protein of unknown function (DUF1461)
PF12784	CL0236	PDDEXK	PDDEXK_2	PD-(D/E)XK nuclease family transposase
PF12996	0	0	DUF3880	DUF based on E. rectale Gene description (DUF3880)
PF04304	0	0	DUF454	Protein of unknown function (DUF454)
PF04173	CL0131	DoxD-like	DoxD	TQO small subunit DoxD
PF04039	0	0	MnhB	Domain related to MnhB subunit of Na+/H+ antiporter
PF14284	0	0	PcfJ	PcfJ-like protein
PF03334	0	0	PhaG_MnhG_YufB	Na+/H+ antiporter subunit
PF02049	0	0	FliE	Flagellar hook-basal body complex protein FliE
PF09523	0	0	DUF2390	Protein of unknown function (DUF2390)
PF02639	CL0280	PIN	DUF188	Uncharacterized BCR, YaiI/YqxD family COG1671
PF05128	0	0	DUF697	Domain of unknown function (DUF697)
PF02465	0	0	FliD_N	Flagellar hook-associated protein 2 N-terminus
PF04463	0	0	DUF523	Protein of unknown function (DUF523)
PF06812	0	0	ImpA_N	ImpA, N-terminal, type VI secretion system
PF04341	0	0	DUF485	Protein of unknown function, DUF485
PF12483	0	0	GIDE	E3 Ubiquitin ligase
PF06146	0	0	PsiE	Phosphate-starvation-inducible E
PF03733	0	0	YccF	Inner membrane component domain
PF13767	CL0669	NOG1_N	DUF4168	Domain of unknown function (DUF4168)
PF14024	0	0	DUF4240	Protein of unknown function (DUF4240)
PF06741	0	0	LsmAD	LsmAD domain
PF04246	0	0	RseC_MucC	Positive regulator of sigma(E), RseC/MucC
PF04247	0	0	SirB	Invasion gene expression up-regulator, SirB
PF11862	0	0	DUF3382	Domain of unknown function (DUF3382)
PF11827	0	0	DUF3347	Protein of unknown function (DUF3347)
PF07584	0	0	BatA	Aerotolerance regulator N-terminal
PF14349	0	0	SprA_N	Motility related/secretion protein
PF11823	0	0	DUF3343	Protein of unknown function (DUF3343)
PF13811	0	0	DUF4186	Domain of unknown function (DUF4186)
PF07947	0	0	YhhN	YhhN family
PF12501	0	0	DUF3708	Phosphate ATP-binding cassette transporter
PF11158	0	0	DUF2938	Protein of unknown function (DUF2938)
PF13788	0	0	DUF4180	Domain of unknown function (DUF4180)
PF01940	0	0	DUF92	Integral membrane protein DUF92
PF04403	0	0	PqiA	Paraquat-inducible protein A
PF11836	CL0567	Phage_TACs	Phage_TAC_11	Phage tail tube protein, GTA-gp10
PF06182	CL0181	ABC-2	ABC2_membrane_6	ABC-2 family transporter protein
PF10099	0	0	RskA	Anti-sigma-K factor rskA
PF09898	0	0	DUF2125	Uncharacterized protein conserved in bacteria (DUF2125)
PF07593	0	0	UnbV_ASPIC	ASPIC and UnbV
PF11756	0	0	YgbA_NO	Nitrous oxide-stimulated promoter
PF09972	0	0	DUF2207	Predicted membrane protein (DUF2207)
PF08310	0	0	LGFP	LGFP repeat
PF09951	0	0	DUF2185	Protein of unknown function (DUF2185)
PF04117	0	0	Mpv17_PMP22	Mpv17 / PMP22 family
PF08592	0	0	DUF1772	Domain of unknown function (DUF1772)
PF09919	0	0	DUF2149	Uncharacterized conserved protein (DUF2149)
PF06961	0	0	DUF1294	Protein of unknown function (DUF1294)
PF10115	0	0	HlyU	Transcriptional activator HlyU
PF10129	CL0316	Acyl_transf_3	OpgC_C	OpgC protein
PF02659	CL0292	LysE	Mntp	Putative manganese efflux pump
PF04411	CL0236	PDDEXK	PDDEXK_7	PD-(D/E)XK nuclease superfamily
PF08856	0	0	DUF1826	Protein of unknown function (DUF1826)
PF04483	0	0	DUF565	Protein of unknown function (DUF565)
PF10646	0	0	Germane	Sporulation and spore germination
PF09998	0	0	DUF2239	Uncharacterized protein conserved in bacteria (DUF2239)
PF05987	0	0	DUF898	Bacterial protein of unknown function (DUF898)
PF13617	0	0	Lipoprotein_19	YnbE-like lipoprotein
PF11298	0	0	DUF3099	Protein of unknown function (DUF3099)
PF09831	0	0	DUF2058	Uncharacterized protein conserved in bacteria (DUF2058)
PF03824	CL0292	LysE	NicO	High-affinity nickel-transport protein
PF14041	0	0	Lipoprotein_21	LppP/LprE lipoprotein
PF10986	0	0	DUF2796	Protein of unknown function (DUF2796)
PF04893	CL0112	Yip1	Yip1	Yip1 domain
PF07119	0	0	DUF1375	Protein of unknown function (DUF1375)
PF11273	0	0	DUF3073	Protein of unknown function (DUF3073)
PF07178	0	0	TraL	TraL protein
PF10094	0	0	DUF2332	Uncharacterized protein conserved in bacteria (DUF2332)
PF08821	0	0	CGGC	CGGC domain
PF09933	0	0	DUF2165	Predicted small integral membrane protein (DUF2165)
PF09673	0	0	TrbC_Ftype	Type-F conjugative transfer system pilin assembly protein
PF11662	0	0	DUF3263	Protein of unknown function (DUF3263)
PF03626	0	0	COX4_pro	Prokaryotic Cytochrome C oxidase subunit IV
PF16118	0	0	DUF4834	Domain of unknown function (DUF4834)
PF01311	0	0	Bac_export_1	Bacterial export proteins, family 1
PF04930	0	0	FUN14	FUN14 family
PF04474	0	0	DUF554	Protein of unknown function (DUF554)
PF10547	0	0	P22_AR_N	P22_AR N-terminal domain
PF13310	0	0	Virulence_RhuM	Virulence protein RhuM family
PF08906	0	0	DUF1851	Domain of unknown function (DUF1851)
PF06667	0	0	PspB	Phage shock protein B
PF04505	0	0	CD225	Interferon-induced transmembrane protein
PF03883	0	0	H2O2_YaaD	Peroxide stress protein YaaA
PF07195	0	0	FliD_C	Flagellar hook-associated protein 2 C-terminus
PF11361	0	0	DUF3159	Protein of unknown function (DUF3159)
PF02538	0	0	Hydantoinase_B	Hydantoinase B/oxoprolinase
PF07510	CL0263	His-Me_finger	DUF1524	Protein of unknown function (DUF1524)
PF05154	0	0	TM2	TM2 domain
PF06713	CL0266	PH	bPH_4	Bacterial PH domain
PF09682	0	0	Phage_holin_6_1	Bacteriophage holin of superfamily 6 (Holin_LLH)
PF01899	0	0	MNHE	Na+/H+ ion antiporter subunit
PF13865	0	0	FoP_duplication	C-terminal duplication domain of Friend of PRMT1
PF10649	CL0023	P-loop_NTPase	DUF2478	Protein of unknown function (DUF2478)
PF12637	0	0	TSCPD	TSCPD domain
PF11255	0	0	DUF3054	Protein of unknown function (DUF3054)
PF08350	0	0	DUF1724	Domain of unknown function (DUF1724)
PF05258	CL0424	T3SS-hook	DciA	Dna[CI] antecedent, DciA
PF10069	0	0	DICT	Sensory domain in DIguanylate Cyclases and Two-component system
PF09490	0	0	CbtA	Probable cobalt transporter subunit (CbtA)
PF13687	CL0165	Cache	DUF4153	Domain of unknown function (DUF4153)
PF04025	CL0007	KH	DUF370	Domain of unknown function (DUF370)
PF02720	0	0	DUF222	Domain of unknown function (DUF222)
PF13707	0	0	RloB	RloB-like protein
PF05309	0	0	TraE	TraE protein
PF01914	CL0292	LysE	MarC	MarC family integral membrane protein
PF01988	0	0	VIT1	VIT family
PF10592	0	0	AIPR	AIPR protein
PF04020	0	0	Phage_holin_4_2	Mycobacterial 4 TMS phage holin, superfamily IV
PF12607	0	0	DUF3772	Protein of unknown function (DUF3772)
PF14316	0	0	DUF4381	Domain of unknown function (DUF4381)
PF14022	0	0	DUF4238	Protein of unknown function (DUF4238)
PF11292	0	0	DUF3093	Protein of unknown function (DUF3093)
PF02690	0	0	Na_Pi_cotrans	Na+/Pi-cotransporter
PF04375	0	0	HemX	HemX, putative uroporphyrinogen-III C-methyltransferase
PF07382	0	0	HC2	Histone H1-like nucleoprotein HC2
PF05105	0	0	Phage_holin_4_1	Bacteriophage holin family
PF15428	0	0	Imm26	Immunity protein 26
PF06796	0	0	NapE	Periplasmic nitrate reductase protein NapE
PF16872	0	0	putAbiC	Putative phage abortive infection protein
PF03780	0	0	Asp23	Asp23 family, cell envelope-related function
PF16083	CL0564	Holin-III	Phage_holin_3_3	LydA holin phage, holin superfamily III
PF05676	CL0351	CHCH	NDUF_B7	NADH-ubiquinone oxidoreductase B18 subunit (NDUFB7)
PF02696	0	0	UPF0061	Uncharacterized ACR, YdiU/UPF0061 family
PF14198	0	0	TnpV	Transposon-encoded protein TnpV
PF06226	0	0	DUF1007	Protein of unknown function (DUF1007)
PF01955	0	0	CbiZ	Adenosylcobinamide amidohydrolase
PF07613	0	0	DUF1576	Protein of unknown function (DUF1576)
PF05230	0	0	MASE2	MASE2 domain
PF13160	0	0	DUF3995	Protein of unknown function (DUF3995)
PF10117	CL0236	PDDEXK	McrBC	McrBC 5-methylcytosine restriction system component
PF11898	0	0	DUF3418	Domain of unknown function (DUF3418)
PF12040	CL0181	ABC-2	DUF3526	Domain of unknown function (DUF3526)
PF03773	0	0	ArsP_1	Predicted permease
PF10973	0	0	DUF2799	Protein of unknown function (DUF2799)
PF06743	0	0	FAST_1	FAST kinase-like protein, subdomain 1
PF10724	0	0	DUF2516	Protein of unknown function (DUF2516)
PF15607	0	0	Ntox44	Bacterial toxin 44
PF08874	0	0	DUF1835	Domain of unknown function (DUF1835)
PF06724	0	0	DUF1206	Domain of Unknown Function (DUF1206)
PF01169	CL0292	LysE	UPF0016	Uncharacterized protein family UPF0016
PF03755	0	0	YicC_N	YicC-like family, N-terminal region
PF04307	CL0368	PhosC-NucP1	YdjM	LexA-binding, inner membrane-associated putative hydrolase
PF14070	0	0	YjfB_motility	Putative motility protein
PF11739	0	0	DctA-YdbH	Dicarboxylate transport
PF08808	0	0	RES	RES domain
PF00839	0	0	Cys_rich_FGFR	Cysteine rich repeat
PF02656	0	0	DUF202	Domain of unknown function (DUF202)
